# Supplementary material for: Microglial Cell Morphology and Phagocytic Activity Are Critically Regulated by the Neurosteroid Allopregnanolone: A Possible Role in Neuroprotection
Source: Cells. 2021 Mar 21;10(3):698. doi: 10.3390/cells10030698 (PMC8004004; doi:10.3390/cells10030698)
Supplement: Supplementary file 1 [file cells-10-00698-s001.zip]

Archive with 4 entries (2 files):
- cells-1098855-supplementary/
- cells-1098855-supplementary/cells-1098855 sup/
- cells-1098855-supplementary/cells-1098855 sup/cells-1098855 sup-2.zip
- cells-1098855-supplementary/cells-1098855 sup/cells-1098855 sup.rar
